# Supplementary material for: mRNA Vaccine Technology Beyond COVID-19
Source: Vaccines (Basel). 2025 May 31;13(6):601. doi: 10.3390/vaccines13060601 (PMC12197385; doi:10.3390/vaccines13060601)
Supplement: Supplementary file 1 [file vaccines-13-00601-s001.zip]

Archive with 1 entries (1 files):
- vaccines-3640680-supplementary.pdf
